# Supplementary material for: Infection with a Recently Discovered Gammaherpesvirus Variant in European Badgers, Meles meles, is Associated with Higher Relative Viral Loads in Blood
Source: Pathogens. 2022 Oct 6;11(10):1154. doi: 10.3390/pathogens11101154 (PMC9606972; doi:10.3390/pathogens11101154)
Supplement: Supplementary file 1 [file pathogens-11-01154-s001.zip]

Archive with 10 entries (7 files):
- pathogens-1914758-supplementary_proofread/
- pathogens-1914758-supplementary_proofread/.DS_Store
- pathogens-1914758-supplementary_proofread/raw data_06102022.csv
- pathogens-1914758-supplementary_proofread/Supplementary materials_06102022.pdf
- __MACOSX/
- __MACOSX/._pathogens-1914758-supplementary_proofread
- __MACOSX/pathogens-1914758-supplementary_proofread/
- __MACOSX/pathogens-1914758-supplementary_proofread/._.DS_Store
- __MACOSX/pathogens-1914758-supplementary_proofread/._raw data_06102022.csv
- __MACOSX/pathogens-1914758-supplementary_proofread/._Supplementary materials_06102022.docx
