# Supplementary material for: Infection with a Recently Discovered Gammaherpesvirus Variant in European Badgers, Meles meles, is Associated with Higher Relative Viral Loads in Blood
Source: Pathogens. 2022 Oct 6;11(10):1154. doi: 10.3390/pathogens11101154 (PMC9606972; doi:10.3390/pathogens11101154)
Supplement: Supplementary file 1 [file pathogens-11-01154-s001.zip › pathogens-1914758-supplementary_proofread/raw data_06102022.csv]

Date	Tattoo	Season	Variant	BCI	BCS	Mean	Age	AgeGroup	AgeGroup2	Sett	Sex	Genital	Oral	Nasal	Rectal	DNA_Concentration	CT1	CT2	CT3	MeanCT	NMeanCT	DCT1	DCT2	DCT3	Sd
2018/5/21	1283	Spring	Common	0.30267601	3	0.20246	9	Very old	Adult	JHA	M	0	1	0	1	9.25	No Ct	No Ct	36.51197815	36.51197815	37.62182413			2.02E-05
2018/5/21	1379	Spring	Common	0.335904493	2	0.2593	NA	Very old	Adult	Gates	M	1	1	0	1	16.8	36.01242065	36.31325531	No Ct	36.16283798	36.61672881	2.86E-05	2.32E-05		0.0381
2018/11/15	1487	Autumn	Common	0.338021922	3	0.29502	7	Old	Adult	M2	M	0	1	0	1	12.2	36.58879471	35.39274597	35.98931885	35.99028651	37.54884511	1.84E-05	4.22E-05	2.79E-05	0.11968
2018/9/3	1283	Summer	Common	0.278530802	1	0.31023	9	Very old	Adult	JH	M	1	1	0	1	15.8	No Ct	35.87469101	35.91820145	35.89644623	36.94687685		3.15E-05	3.06E-05	0.00662
2018/5/21	1520	Spring	Common	0.292304649	2	0.50735	4	Young	Adult	JH	F	1	1	1	1	15.2	34.68212509	35.08372879	36.16543961	35.31043116	36.62530415	7.20E-05	5.45E-05	2.57E-05	0.23343
2018/5/23	1487	Spring	Common	0.308245079	1	0.59145	7	Old	Adult	PV	M	1	1	0	1	10.4	34.97245026	34.95835495	No Ct	34.96540261	36.96419816	5.89E-05	5.94E-05		0.00409
2018/5/31	1232	Spring	Common	0.32037523	2	0.85906	10	Very old	Adult	TR	F	0	0	0	0	23.8	33.97345352	34.7863121	34.65922928	34.4729983	35.29734815	1.18E-04	6.70E-05	7.31E-05	0.27646
2018/11/17	1234x	Autumn	Common	0.308288056	3	1.02011	10	Very old	Adult	TR	F	0	1	0	0	26	34.46263885	33.40066528	34.93832779	34.26721064	34.72992296	8.04E-05	1.68E-04	5.78E-05	0.58112
2018/11/17	1232	Autumn	Common	0.319315892	3	1.2293	10	Very old	Adult	TR	F	1	1	1	1	22.8	33.14922714	34.20660782	34.60176086	33.98586527	35.16650564	2.00E-04	9.60E-05	7.30E-05	0.67549
2018/11/18	1379	Autumn	Common	0.36968009	4	1.33178	NA	Very old	Adult	Gates	M	0	1	0	1	19.8	33.62460327	33.96535873	33.63821411	33.74272537	34.35491568	1.44E-04	1.13E-04	1.42E-04	0.17078
2018/11/18	1694	Autumn	Common	0.367657337	NA	1.33461	2	Young	Adult	LS	M	0	1	0	1	27.8	33.71998596	33.59067154	33.89982224	33.73682658	34.37499866	1.35E-04	1.47E-04	1.19E-04	0.14218
2018/9/3	1520	Summer	Common	0.296824801	3	1.61868	4	Young	Adult	JHA	F	0	1	1	1	15.6	33.47125244	33.86067963	33.26810837	33.53334681	34.53915851	1.67E-04	1.27E-04	1.92E-04	0.32563
2018/11/21	1699	Autumn	Common	NA	4	1.83827	1	Juvenile	Juvenile	JHA	M	0	1	0	0	22.3	32.97010422	33.74916077	33.1956749	33.30497996	33.70715181	2.26E-04	1.32E-04	1.93E-04	0.47923
2018/9/14	1478	Summer	Common	NA	3	2.45343	5	Old	Adult	CHO	F	0	1	0	1	13.9	32.65278625	33.84137344	32.56015778	33.01810582	34.3559244	2.94E-04	1.29E-04	3.13E-04	1.01305
2018/5/29	1753	Spring	Common	0.129296123	1	3.02126	0	Juvenile	Juvenile	CH	F	1	1	1	1	9.7	32.65391922	33.53107834	32.02836227	32.73778661	34.10096849	2.94E-04	1.60E-04	4.53E-04	1.46741
2018/9/3	1012	Summer	Common	0.282202307	2	3.21177	13	Very old	Adult	BB	M	1	1	0	0	10.1	32.21162415	32.48002625	32.98479462	32.55881501	34.15469165	3.99E-04	3.31E-04	2.33E-04	0.83203
2018/9/12	1694	Summer	Common	0.335766225	3	3.93577	2	Young	Adult	LS	F	1	1	0	0	19.9	32.16638947	31.7799511	32.99950409	32.31528155	33.25364313	4.12E-04	5.38E-04	2.31E-04	1.54297
2018/9/10	1234x	Summer	Common	0.266945569	1	4.03128	10	Very old	Adult	BB	F	1	1	1	1	12.8	32.34242249	31.99762154	32.27286148	32.20430184	33.69943684	3.64E-04	4.63E-04	3.82E-04	0.52374
2018/9/3	1699	Summer	Common	0.286260973	3	5.02596	1	Juvenile	Juvenile	JH	M	1	0	0	0	10.2	31.96771622	31.93027496	31.74677277	31.88158798	33.16079857	4.72E-04	4.85E-04	5.51E-04	0.42013
2018/11/20	1785	Autumn	Common	0.19797337	2	12.6795	0	Juvenile	Juvenile	CLO	F	0	1	0	1	13.6	30.86337852	30.42296028	30.23364639	30.50666173	31.35049004	9.74E-04	1.32E-03	1.51E-03	2.70692
2018/9/8	1778	Summer	Common	0.245859842	4	18.98631	0	Juvenile	Juvenile	Road	M	1	1	0	0	51	29.9003334	29.86569023	30.13054657	29.9655234	30.05489722	1.98E-03	2.03E-03	1.69E-03	1.84069
2018/9/13	1435	Summer	Dual	0.290665425	2	4.7573	6	Old	Adult	CH	F	1	1	0	0	8.95	32.24488068	32.09170914	31.61346817	31.98335266	33.96858834	3.90E-04	4.33E-04	6.04E-04	1.13102
2018/9/13	1755	Summer	Dual	0.295609937	3	6.40552	0	Juvenile	Juvenile	CHO	M	0	1	0	1	16	31.40374565	31.92498779	31.32663345	31.55178896	32.70768174	6.98E-04	4.87E-04	7.37E-04	1.34701
2018/9/13	1751	Summer	Dual	0.211268841	3	17.0413	0	Juvenile	Juvenile	CH	F	1	1	0	0	37.6	29.96398544	30.15752029	30.24306488	30.12152354	30.55207317	1.89E-03	1.66E-03	1.56E-03	1.71604
2018/9/3	1330	Summer	Novel	0.301666812	3	0.99914	8	Very old	Adult	GOB	M	1	0	0	1	33.5	33.99992752	No Ct	34.45349503	34.22671128	34.45206442	1.15E-04		8.43E-05	0.2203
	1045x	Spring	Novel	0.315305345	3	1.00037	13	Very old	Adult	Ditch	F	1	1	1	1	15.6	34.02390289	35.27348328	33.60842133	34.30193583	35.72208617	1.09E-04	4.58E-05	1.45E-04	0.50347
	1045x	Autumn	Novel	0.267159314	NA	1.70307	13	Very old	Adult	Ditch	F	1				17.1	No Ct	33.45205688	33.42720413	33.43963051	34.40834743		1.69E-04	1.72E-04	0.02074
2018/11/23	1435	Autumn	Novel	0.359322575	5	3.44928	6	Old	Adult	CH	F	0	1	1	1	16.6	32.23506927	32.39678574	32.46194839	32.36460113	33.3137266	3.77E-04	3.37E-04	3.22E-04	0.28333
2018/5/21	1622	Spring	Novel	0.319315892	3	3.85199	3	Young	Adult	OL64	M	0	1	0	1	32	31.82349968	32.22472	32.9553833	32.33453433	32.33453433	5.22E-04	3.95E-04	2.38E-04	1.42187
2018/11/23	1755	Autumn	Novel	0.324842493	3	5.35846	0	Juvenile	Juvenile	CHO	M	0	0	0	0	21.8	31.83140564	31.46759796	31.91943169	31.73947843	32.34553236	4.98E-04	6.41E-04	4.69E-04	0.92172
2018/11/23	1751	Autumn	Novel	0.184336906	2	9.36567	0	Juvenile	Juvenile	CHO	F	1	1	0	0	23.6	30.65903473	30.92013931	31.23989105	30.93968836	31.40900134	1.12E-03	9.37E-04	7.50E-04	1.86021
2018/5/28	1751	Spring	Novel	0.172749692	2	10.8169	0	Juvenile	Juvenile	CH	F	0	0	0	1	9.8	30.785429	30.73452759	30.7983284	30.77276166	32.92010125	1.07E-03	1.11E-03	1.06E-03	0.25434
2018/9/12	1622	Summer	Novel	0.287319221	2	16.90682	3	Young	Adult	LS	M	1	1	1	0	30.8	29.96850586	30.17390823	30.25765038	30.13335482	30.13335482	1.89E-03	1.64E-03	1.55E-03	1.77473
2018/5/29	1754	Spring	Novel	0.204201971	1	17.94128	0	Juvenile	Juvenile	CH	M	0	1	0	0	18.5	30.08026314	29.98695564	30.06199074	30.04306984	31.07099254	1.75E-03	1.86E-03	1.77E-03	0.61998
2018/11/24	1750	Autumn	Novel	0.280096791	3	18.17768	0	Juvenile	Juvenile	CH	F	0	1	0	0	32	29.90607643	29.7233181	30.32563591	29.98501015	30.37563041	1.89E-03	2.15E-03	1.41E-03	3.71984
2018/5/29	1755	Spring	Novel	0.22809644	3	40.35853	0	Juvenile	Juvenile	CHO	M	1	1	0	0	24.7	28.9693718	28.82803535	28.82595634	28.8744545	29.29526476	3.77E-03	4.16E-03	4.17E-03	2.26071
2018/9/13	1750	Summer	Novel	0.151400732	2	44.66705	0	Juvenile	Juvenile	CH	F	1	1	0	1	22.9	28.73482704	28.92700005	28.54335785	28.73506165	29.29456257	4.44E-03	3.89E-03	5.07E-03	5.92514
2018/9/13	1746	Summer	Novel	0.219386193	4	46.72118	0	Juvenile	Juvenile	CH	F	1	1	1	1	16.7	28.94754601	28.55922318	28.51620674	28.67432531	29.37464367	3.83E-03	5.02E-03	5.17E-03	7.31191
2018/5/28	1749	Spring	Novel	0.223938255	2	138.19946	0	Juvenile	Juvenile	CHO	F	1	1	0	0	15.6	27.10917664	27.19330406	26.99567032	27.09938367	28.08758854	1.37E-02	1.29E-02	1.48E-02	9.54279
2018/5/21	1735	Spring		0.182649026	2	0.23394	0	Juvenile	Juvenile	JkBr	M	0	0	0	0	8.9	No Ct	No Ct	36.30348587	36.30348587	37.54520286			2.34E-05
